# Supplementary material for: Association of the Yips and Musculoskeletal Problems in Highly Skilled Golfers: A Large Scale Epidemiological Study in Japan
Source: Sports (Basel). 2021 May 21;9(6):71. doi: 10.3390/sports9060071 (PMC8224395; doi:10.3390/sports9060071)
Supplement: Supplementary file 1 [file sports-09-00071-s001.zip]

Archive with 1 entries (1 files):
- sports-1178736-supplementary.pdf
